# Supplementary material for: Dataset for solving a hybrid flexibility strategy on personnel scheduling problem in the retail industry
Source: Data Brief. 2020 Jul 24;32:106066. doi: 10.1016/j.dib.2020.106066 (PMC7394855; doi:10.1016/j.dib.2020.106066)
Supplement: Supplementary Data S1 — Supplementary Raw Research Data. This is open data under the CC BY license http://creativecommons.org/licenses/by/4.0/ [file mmc1.xml]

<?xml version="1.0" encoding="utf-8" standalone="no"?>
<data>
  <datasets>
    <author>cahenao@uninorte.edu.co;cahenao1@gmail.com</author>
    <type>1</type>
    <dataset>
      <name>Dataset for solving a hybrid flexibility strategy on personnel scheduling problem in the retail industry</name>
      <caption />
      <description>This dataset is related with the Data in Brief article entitled: “Dataset for solving a hybrid flexibility strategy on personnel scheduling problem in the retail industry”, which was submitted to Data in Brief Journal. This data article describes datasets from a home improvement retail store located in Santiago, Chile. The datasets have been developed to simultaneously solve a staffing and tour scheduling problem that incorporates flexible contracts and multiskilled staff.</description>
      <filetype>
        <name />
      </filetype>
      <filesize />
      <source>0</source>
      <sourcename>Original Data</sourcename>
      <access>
        <type>1</type>
        <name>Data available in data repository</name>
        <reponame>Mendeley Data</reponame>
        <PersistentId>10.17632/rzf6whbmg6.1</PersistentId>
        <deeplinkurl>https://data.mendeley.com/datasets/rzf6whbmg6/draft?a=c2d30c00-5d6a-40bc-8bc5-04bcfc8329d8</deeplinkurl>
      </access>
    </dataset>
  </datasets>
</data>
